# Supplementary material for: An autocrine ActivinB mechanism drives TGFβ/Activin signaling in Group 3 medulloblastoma
Source: EMBO Mol Med. 2019 Jul 22;11(8):e9830. doi: 10.15252/emmm.201809830 (PMC6685082; doi:10.15252/emmm.201809830)
Supplement: Supplementary file 3 — Source Data for Expanded View and Appendix [file EMMM-11-e9830-s009.zip]

Archive with 7 entries (6 files):
- emmm201809830-sup-0007-SDataV3.xlsx
- EMM_2018_09830_V3_EV_Source_Data/
- EMM_2018_09830_V3_EV_Source_Data/EMM_2018_09830_V3_MorabitoR3_Source_data_Uncropped_WB_EV2.pdf
- EMM_2018_09830_V3_EV_Source_Data/.DS_Store
- EMM_2018_09830_V3_EV_Source_Data/EMM_2018_09830_V3_MorabitoR3_Source_data_Uncropped_WB_EV4.pdf
- EMM_2018_09830_V3_EV_Source_Data/EMM_2018_09830_V3_MorabitoR3_Source_data_Uncropped_WB_FIGS1.pdf
- EMM_2018_09830_V3_EV_Source_Data/EMM_2018_09830_V3_MorabitoR3_Source_data_Uncropped_WB_FIGS2.pdf
