# Supplementary material for: An autocrine ActivinB mechanism drives TGFβ/Activin signaling in Group 3 medulloblastoma
Source: EMBO Mol Med. 2019 Jul 22;11(8):e9830. doi: 10.15252/emmm.201809830 (PMC6685082; doi:10.15252/emmm.201809830)
Supplement: Supplementary file 3 — Source Data for Expanded View and Appendix [file EMMM-11-e9830-s009.zip › emmm201809830-sup-0007-SDataV3.xlsx]

## Sheet: Fig 1C
n=7	DAOY
Psmad2/Actin	0.381134	0.0593256	0.588067		1.12119	0.477987	1.01191	0.487458
	ONS76
Psmad2/Actin	0.407246	0.174191	0.382897		0.758731	0.692662	1.31571	0.301116
	UW
Psmad2/Actin	0.237203	0.0708095	0.29558		0.652272	0.518068	1.34136	0.24247
	HDMB03
Psmad2/Actin	1	1	1		1	1	1	1
	D458
Psmad2/Actin	1.86098	1.16309	1.86132		2.33015	1.31797	2.24753	2.75987
	1603
Psmad2/Actin	6.87226	3.15361	5.65183		5.98667	3.2892	6.11535	7.62965
	D283
Psmad2/Actin	3.05479	1.81179	0.650366		1.66455	1.11332	2.33754	1.64261
Column G	D283		Column F	1603		Column F	1603		Column F	1603		Column F	1603		Column F	1603
vs.	vs,		vs.	vs,		vs.	vs,		vs.	vs,		vs.	vs,		vs.	vs,
Column F	1603		Column E	D458		Column D	HDMB03		Column A	DAOY		Column B	ONS76		Column C	UW
Mann Whitney test			Mann Whitney test			Mann Whitney test			Mann Whitney test			Mann Whitney test			Mann Whitney test
P value	0.0006		P value	0.0006		P value	0.0006		P value	0.0006		P value	0.0006		P value	0.0006
Exact or approximate P value?	Exact		Exact or approximate P value?	Exact		Exact or approximate P value?	Exact		Exact or approximate P value?	Exact		Exact or approximate P value?	Exact		Exact or approximate P value?	Exact
P value summary	***		P value summary	***		P value summary	***		P value summary	***		P value summary	***		P value summary	***
Significantly different? (P < 0.05)	Yes		Significantly different? (P < 0.05)	Yes		Significantly different? (P < 0.05)	Yes		Significantly different? (P < 0.05)	Yes		Significantly different? (P < 0.05)	Yes		Significantly different? (P < 0.05)	Yes
One- or two-tailed P value?	Two-tailed		One- or two-tailed P value?	Two-tailed		One- or two-tailed P value?	Two-tailed		One- or two-tailed P value?	Two-tailed		One- or two-tailed P value?	Two-tailed		One- or two-tailed P value?	Two-tailed
Sum of ranks in column F,G	77 , 28		Sum of ranks in column E,F	28 , 77		Sum of ranks in column D,F	28 , 77		Sum of ranks in column A,F	28 , 77		Sum of ranks in column B,F	28 , 77		Sum of ranks in column C,F	28 , 77
Mann-Whitney U	0		Mann-Whitney U	0		Mann-Whitney U	0		Mann-Whitney U	0		Mann-Whitney U	0		Mann-Whitney U	0
Difference between medians			Difference between medians			Difference between medians			Difference between medians			Difference between medians			Difference between medians
Median of column F	5,987, n=7		Median of column E	1,861, n=7		Median of column D	1,000, n=7		Median of column A	0,4875, n=7		Median of column B	0,4072, n=7		Median of column C	0,2956, n=7
Median of column G	1,665, n=7		Median of column F	5,987, n=7		Median of column F	5,987, n=7		Median of column F	5,987, n=7		Median of column F	5,987, n=7		Median of column F	5,987, n=7
Difference: Actual	-4.322		Difference: Actual	4.125		Difference: Actual	4.987		Difference: Actual	5.499		Difference: Actual	5.579		Difference: Actual	5.691
Difference: Hodges-Lehmann	-4.175		Difference: Hodges-Lehmann	3.868		Difference: Hodges-Lehmann	4.987		Difference: Hodges-Lehmann	5.399		Difference: Hodges-Lehmann	5.357		Difference: Hodges-Lehmann	5.469
Table Analyzed	toutes lignées NORMA Actin
Column G	D283		Column G	D283		Column G	D283		Column G	D283		Column G	D283
vs.	vs,		vs.	vs,		vs.	vs,		vs.	vs,		vs.	vs,
Column E	D458		Column D	HDMB03		Column A	DAOY		Column B	ONS76		Column C	UW
Mann Whitney test			Mann Whitney test			Mann Whitney test			Mann Whitney test			Mann Whitney test
P value	0.5221		P value	0.0169		P value	0.0041		P value	0.007		P value	0.0041
Exact or approximate P value?	Exact		Exact or approximate P value?	Exact		Exact or approximate P value?	Exact		Exact or approximate P value?	Exact		Exact or approximate P value?	Exact
P value summary	ns		P value summary	*		P value summary	**		P value summary	**		P value summary	**
Significantly different? (P < 0.05)	No		Significantly different? (P < 0.05)	Yes		Significantly different? (P < 0.05)	Yes		Significantly different? (P < 0.05)	Yes		Significantly different? (P < 0.05)	Yes
One- or two-tailed P value?	Two-tailed		One- or two-tailed P value?	Two-tailed		One- or two-tailed P value?	Two-tailed		One- or two-tailed P value?	Two-tailed		One- or two-tailed P value?	Two-tailed
Sum of ranks in column E,G	58 , 47		Sum of ranks in column D,G	35 , 70		Sum of ranks in column A,G	31 , 74		Sum of ranks in column B,G	32 , 73		Sum of ranks in column C,G	31 , 74
Mann-Whitney U	19		Mann-Whitney U	7		Mann-Whitney U	3		Mann-Whitney U	4		Mann-Whitney U	3
Difference between medians			Difference between medians			Difference between medians			Difference between medians			Difference between medians
Median of column E	1,861, n=7		Median of column D	1,000, n=7		Median of column A	0,4875, n=7		Median of column B	0,4072, n=7		Median of column C	0,2956, n=7
Median of column G	1,665, n=7		Median of column G	1,665, n=7		Median of column G	1,665, n=7		Median of column G	1,665, n=7		Median of column G	1,665, n=7
Difference: Actual	-0.1968		Difference: Actual	0.6645		Difference: Actual	1.177		Difference: Actual	1.257		Difference: Actual	1.369
Difference: Hodges-Lehmann	-0.2047		Difference: Hodges-Lehmann	0.6645		Difference: Hodges-Lehmann	1.177		Difference: Hodges-Lehmann	1.235		Difference: Hodges-Lehmann	1.347
Column E	D458		Column E	D458		Column E	D458		Column E	D458
vs.	vs,		vs.	vs,		vs.	vs,		vs.	vs,
Column D	HDMB03		Column A	DAOY		Column B	ONS76		Column C	UW
Mann Whitney test			Mann Whitney test			Mann Whitney test			Mann Whitney test
P value	0.0006		P value	0.0006		P value	0.0012		P value	0.0023
Exact or approximate P value?	Exact		Exact or approximate P value?	Exact		Exact or approximate P value?	Exact		Exact or approximate P value?	Exact
P value summary	***		P value summary	***		P value summary	**		P value summary	**
Significantly different? (P < 0.05)	Yes		Significantly different? (P < 0.05)	Yes		Significantly different? (P < 0.05)	Yes		Significantly different? (P < 0.05)	Yes
One- or two-tailed P value?	Two-tailed		One- or two-tailed P value?	Two-tailed		One- or two-tailed P value?	Two-tailed		One- or two-tailed P value?	Two-tailed
Sum of ranks in column D,E	28 , 77		Sum of ranks in column A,E	28 , 77		Sum of ranks in column B,E	29 , 76		Sum of ranks in column C,E	30 , 75
Mann-Whitney U	0		Mann-Whitney U	0		Mann-Whitney U	1		Mann-Whitney U	2
Difference between medians			Difference between medians			Difference between medians			Difference between medians
Median of column D	1,000, n=7		Median of column A	0,4875, n=7		Median of column B	0,4072, n=7		Median of column C	0,2956, n=7
Median of column E	1,861, n=7		Median of column E	1,861, n=7		Median of column E	1,861, n=7		Median of column E	1,861, n=7
Difference: Actual	0.8613		Difference: Actual	1.374		Difference: Actual	1.454		Difference: Actual	1.566
Difference: Hodges-Lehmann	0.8613		Difference: Hodges-Lehmann	1.374		Difference: Hodges-Lehmann	1.454		Difference: Hodges-Lehmann	1.566
Column D	HDMB03		Column D	HDMB03		Column D	HDMB03		Column B	ONS76		Column C	UW		Column C	UW
vs.	vs,		vs.	vs,		vs.	vs,		vs.	vs,		vs.	vs,		vs.	vs,
Column A	DAOY		Column B	ONS76		Column C	UW		Column A	DAOY		Column A	DAOY		Column B	ONS76
Mann Whitney test			Mann Whitney test			Mann Whitney test			Mann Whitney test			Mann Whitney test			Mann Whitney test
P value	0.1801		P value	0.0169		P value	0.0169		P value	0.8718		P value	0.6031		P value	0.4458
Exact or approximate P value?	Exact		Exact or approximate P value?	Exact		Exact or approximate P value?	Exact		Exact or approximate P value?	Exact		Exact or approximate P value?	Exact		Exact or approximate P value?	Exact
P value summary	ns		P value summary	*		P value summary	*		P value summary	ns		P value summary	ns		P value summary	ns
Significantly different? (P < 0.05)	No		Significantly different? (P < 0.05)	Yes		Significantly different? (P < 0.05)	Yes		Significantly different? (P < 0.05)	No		Significantly different? (P < 0.05)	No		Significantly different? (P < 0.05)	No
One- or two-tailed P value?	Two-tailed		One- or two-tailed P value?	Two-tailed		One- or two-tailed P value?	Two-tailed		One- or two-tailed P value?	Two-tailed		One- or two-tailed P value?	Two-tailed		One- or two-tailed P value?	Two-tailed
Sum of ranks in column A,D	42 , 63		Sum of ranks in column B,D	35 , 70		Sum of ranks in column C,D	35 , 70		Sum of ranks in column A,B	54 , 51		Sum of ranks in column A,C	57 , 48		Sum of ranks in column B,C	59 , 46
Mann-Whitney U	14		Mann-Whitney U	7		Mann-Whitney U	7		Mann-Whitney U	23		Mann-Whitney U	20		Mann-Whitney U	18
Difference between medians			Difference between medians			Difference between medians			Difference between medians			Difference between medians			Difference between medians
Median of column A	0,4875, n=7		Median of column B	0,4072, n=7		Median of column C	0,2956, n=7		Median of column A	0,4875, n=7		Median of column A	0,4875, n=7		Median of column B	0,4072, n=7
Median of column D	1,000, n=7		Median of column D	1,000, n=7		Median of column D	1,000, n=7		Median of column B	0,4072, n=7		Median of column C	0,2956, n=7		Median of column C	0,2956, n=7
Difference: Actual	0.5125		Difference: Actual	0.5928		Difference: Actual	0.7044		Difference: Actual	-0.08021		Difference: Actual	-0.1919		Difference: Actual	-0.1117
Difference: Hodges-Lehmann	0.5125		Difference: Hodges-Lehmann	0.5928		Difference: Hodges-Lehmann	0.7044		Difference: Hodges-Lehmann	-0.08002		Difference: Hodges-Lehmann	-0.1824		Difference: Hodges-Lehmann	-0.1065
Table Analyzed	Data 43		Table Analyzed	Data 43		Table Analyzed	Data 43		Table Analyzed	Data 43
Column B	Non group3		Column B	Non group3		Column B	Non group3		Column B	Non group3
vs.	vs,		vs.	vs,		vs.	vs,		vs.	vs,
Column A	HDMB03		Column A	D458		Column A	MED1603		Column A	D283
Mann Whitney test			Mann Whitney test			Mann Whitney test			Mann Whitney test
P value	0.0135		P value	< 0,0001		P value	< 0,0001		P value	0.0002
Exact or approximate P value?	Exact		Exact or approximate P value?	Exact		Exact or approximate P value?	Exact		Exact or approximate P value?	Exact
P value summary	*		P value summary	****		P value summary	****		P value summary	***
Significantly different? (P < 0.05)	Yes		Significantly different? (P < 0.05)	Yes		Significantly different? (P < 0.05)	Yes		Significantly different? (P < 0.05)	Yes
One- or two-tailed P value?	Two-tailed		One- or two-tailed P value?	Two-tailed		One- or two-tailed P value?	Two-tailed		One- or two-tailed P value?	Two-tailed
Sum of ranks in column A,B	147 , 259		Sum of ranks in column A,B	172 , 234		Sum of ranks in column A,B	175 , 231		Sum of ranks in column A,B	165 , 241
Mann-Whitney U	28		Mann-Whitney U	3		Mann-Whitney U	0		Mann-Whitney U	10
Difference between medians			Difference between medians			Difference between medians			Difference between medians
Median of column A	1,000, n=7		Median of column A	1,861, n=7		Median of column A	5,987, n=7		Median of column A	1,665, n=7
Median of column B	0,4780, n=21		Median of column B	0,4780, n=21		Median of column B	0,4780, n=21		Median of column B	0,4780, n=21
Difference: Actual	-0.522		Difference: Actual	-1.383		Difference: Actual	-5.509		Difference: Actual	-1.187
Difference: Hodges-Lehmann	-0.522		Difference: Hodges-Lehmann	-1.444		Difference: Hodges-Lehmann	-5.423		Difference: Hodges-Lehmann	-1.216

## Sheet: Fig2A cell lines
daoy				ons				uw
CTRL	TGFb	ActB		1	2.54234	1.01228		1	4.43639	1.51109
1	1.68121	0.996315		1	1.13701	0.911404		1	7.10887	1.50233
1	1.48079	0.623258		1	1.8147	0.64042		1	4.98728	1.47341
1	2.16836	1.23623		1	1.4273	1.13932		1	10.7237	2.3433
1	1.53244	0.833232
1	1.84702	1.16286
Table Analyzed	DAOY P/T/A			Table Analyzed	ONS P/T/A			Table Analyzed	UW clm P/T/A
Column B	TGFb			Column B	TGFb			Column B	TGFb
vs.	vs,			vs.	vs,			vs.	vs,
Column A	CTRL			Column A	Psmad2/Actin 4h			Column A	CTRL
Mann Whitney test				Mann Whitney test				Mann Whitney test
P value	0.0079			P value	0.0286			P value	0.0286
Exact or approximate P value?	Exact			Exact or approximate P value?	Exact			Exact or approximate P value?	Exact
P value summary	**			P value summary	*			P value summary	*
Significantly different? (P < 0.05)	Yes			Significantly different? (P < 0.05)	Yes			Significantly different? (P < 0.05)	Yes
One- or two-tailed P value?	Two-tailed			One- or two-tailed P value?	Two-tailed			One- or two-tailed P value?	Two-tailed
Sum of ranks in column A,B	15 , 40			Sum of ranks in column A,B	10 , 26			Sum of ranks in column A,B	10 , 26
Mann-Whitney U	0			Mann-Whitney U	0			Mann-Whitney U	0
Difference between medians				Difference between medians				Difference between medians
Median of column A	1,000, n=5			Median of column A	1,000, n=4			Median of column A	1,000, n=4
Median of column B	1,681, n=5			Median of column B	1,621, n=4			Median of column B	6,048, n=4
Difference: Actual	0.6812			Difference: Actual	0.621			Difference: Actual	5.048
Difference: Hodges-Lehmann	0.6812			Difference: Hodges-Lehmann	0.621			Difference: Hodges-Lehmann	5.048
Table Analyzed	DAOY P/T/A			Table Analyzed	ONS P/T/A			Table Analyzed	UW clm P/T/A
Column C	ActB			Column C	ActB			Column C	ActB
vs.	vs,			vs.	vs,			vs.	vs,
Column A	CTRL			Column A	Psmad2/Actin 4h			Column A	CTRL
Mann Whitney test				Mann Whitney test				Mann Whitney test
P value	0.6825			P value	> 0,9999			P value	0.0286
Exact or approximate P value?	Exact			Exact or approximate P value?	Exact			Exact or approximate P value?	Exact
P value summary	ns			P value summary	ns			P value summary	*
Significantly different? (P < 0.05)	No			Significantly different? (P < 0.05)	No			Significantly different? (P < 0.05)	Yes
One- or two-tailed P value?	Two-tailed			One- or two-tailed P value?	Two-tailed			One- or two-tailed P value?	Two-tailed
Sum of ranks in column A,C	30 , 25			Sum of ranks in column A,C	18 , 18			Sum of ranks in column A,C	10 , 26
Mann-Whitney U	10			Mann-Whitney U	8			Mann-Whitney U	0
Difference between medians				Difference between medians				Difference between medians
Median of column A	1,000, n=5			Median of column A	1,000, n=4			Median of column A	1,000, n=4
Median of column C	0,9963, n=5			Median of column C	0,9618, n=4			Median of column C	1,507, n=4
Difference: Actual	-0.003685			Difference: Actual	-0.03816			Difference: Actual	0.5067
Difference: Hodges-Lehmann	-0.003685			Difference: Hodges-Lehmann	-0.03816			Difference: Hodges-Lehmann	0.5067
hdmb				D458				1603MED				D283
CTRL	TGFb	ActB		1	0.851835	4.24773		1	0.918228	1.83606		1	1.39084	5.3819
1	1.51109	34.978		1	0.902227	6.26881		1	0.895772	0.759574		1	1.75545	5.13816
1	1.14221	14.4799		1	0.872507	2.51663		1	1.025	1.15213		1	1.30996	3.29169
1	1.10223	14.0427		1		2.41058						1		3.18129
1		3.19781		1		6.10023
1		12.4016
1		10.7709
Table Analyzed	hdmb clm P/T/A			Table Analyzed	458 clm P/T/A			Table Analyzed	1603 clm P/T/A			Table Analyzed	D283 clm P/T/A
Column B	TGFb			Column B	TGFb			Column B	TGFb			Column B	TGFb
vs.	vs,			vs.	vs,			vs.	vs,			vs.	vs,
Column A	CTRL			Column A	CTRL			Column A	CTRL			Column A	CTRL
Mann Whitney test				Mann Whitney test				Mann Whitney test				Mann Whitney test
P value	0.0119			P value	0.1			P value	0.7			P value	0.1
Exact or approximate P value?	Exact			Exact or approximate P value?	Exact			Exact or approximate P value?	Exact			Exact or approximate P value?	Exact
P value summary	*			P value summary	ns			P value summary	ns			P value summary	ns
Significantly different? (P < 0.05)	Yes			Significantly different? (P < 0.05)	No			Significantly different? (P < 0.05)	No			Significantly different? (P < 0.05)	No
One- or two-tailed P value?	Two-tailed			One- or two-tailed P value?	Two-tailed			One- or two-tailed P value?	Two-tailed			One- or two-tailed P value?	Two-tailed
Sum of ranks in column A,B	21 , 24			Sum of ranks in column A,B	15 , 6			Sum of ranks in column A,B	12 , 9			Sum of ranks in column A,B	6 , 15
Mann-Whitney U	0			Mann-Whitney U	0			Mann-Whitney U	3			Mann-Whitney U	0
Difference between medians				Difference between medians				Difference between medians				Difference between medians
Median of column A	1,000, n=6			Median of column A	1,000, n=3			Median of column A	1,000, n=3			Median of column A	1,000, n=3
Median of column B	1,142, n=3			Median of column B	0,8725, n=3			Median of column B	0,9182, n=3			Median of column B	1,391, n=3
Difference: Actual	0.1422			Difference: Actual	-0.1275			Difference: Actual	-0.08177			Difference: Actual	0.3908
Difference: Hodges-Lehmann	0.1422			Difference: Hodges-Lehmann	-0.1275			Difference: Hodges-Lehmann	-0.08177			Difference: Hodges-Lehmann	0.3908
Table Analyzed	hdmb clm P/T/A			Table Analyzed	458 clm P/T/A			Table Analyzed	1603 clm P/T/A			Table Analyzed	D283 clm P/T/A
Column C	ActB			Column C	ActB			Column C	ActB			Column C	ActB
vs.	vs,			vs.	vs,			vs.	vs,			vs.	vs,
Column A	CTRL			Column A	CTRL			Column A	CTRL			Column A	CTRL
Mann Whitney test				Mann Whitney test				Mann Whitney test				Mann Whitney test
P value	0.0022			P value	0.0079			P value	0.7			P value	0.0286
Exact or approximate P value?	Exact			Exact or approximate P value?	Exact			Exact or approximate P value?	Exact			Exact or approximate P value?	Exact
P value summary	**			P value summary	**			P value summary	ns			P value summary	*
Significantly different? (P < 0.05)	Yes			Significantly different? (P < 0.05)	Yes			Significantly different? (P < 0.05)	No			Significantly different? (P < 0.05)	Yes
One- or two-tailed P value?	Two-tailed			One- or two-tailed P value?	Two-tailed			One- or two-tailed P value?	Two-tailed			One- or two-tailed P value?	Two-tailed
Sum of ranks in column A,C	21 , 57			Sum of ranks in column A,C	15 , 40			Sum of ranks in column A,C	9 , 12			Sum of ranks in column A,C	10 , 26
Mann-Whitney U	0			Mann-Whitney U	0			Mann-Whitney U	3			Mann-Whitney U	0
Difference between medians				Difference between medians				Difference between medians				Difference between medians
Median of column A	1,000, n=6			Median of column A	1,000, n=5			Median of column A	1,000, n=3			Median of column A	1,000, n=4
Median of column C	13,22, n=6			Median of column C	4,248, n=5			Median of column C	1,152, n=3			Median of column C	4,215, n=4
Difference: Actual	12.22			Difference: Actual	3.248			Difference: Actual	0.1521			Difference: Actual	3.215
Difference: Hodges-Lehmann	12.22			Difference: Hodges-Lehmann	3.248			Difference: Hodges-Lehmann	0.1521			Difference: Hodges-Lehmann	3.215

## Sheet: Fig2B
MED1603	CTRL						Ab antiActb
Psmad2/Actin 24h		1	1	1	1			0.63657	0.315409	0.246227	0.355885
PMEPA1/Actin		1	1	1	1			0.605012	0.499681	0.543917	0.63586
MYC/Actin		1	1	1	1			0.842677	0.602951	0.716922	0.874798
OTX2/Actin		1	1	1	1			1.10395	0.630227	1.57322	0.825292
Multiple T-test	n=4
Ab	Significant?	P value	Mean1	Mean2	Difference	SE of difference	t ratio	df
Psmad2/Actin 24h	***	0.000382311	1	0.388523	0.611477	0.0857254	7.13297	6
PMEPA1/Actin	***	8.11523e-06	1	0.571117	0.428883	0.0305279	14.0489	6
MYC/Actin	***	0.00831629	1	0.759337	0.240663	0.0622712	3.86476	6
OTX2/Actin		0.876512	1	1.03317	-0.0331725	0.204581	0.162148	6
MED1603	CTRL						FLST
Psmad2/Actin 24h	1	1	1	1			0.396013	0.374596	0.542861	0.300881
PMEPA1/Actin		1	1	1				0.64766	0.786581	0.525943
MYC/Actin		1	1	1				0.959154	0.862836	0.560309
OTX2/Actin		1	1	1				1.0099	1.05151	0.578737
Multiple T-test	n=4
flst	Significant?	P value	Mean1	Mean2	Difference	SE of difference	t ratio	df
Psmad2/Actin 24h	***	2.2781e-05	1	0.403588	0.596412	0.0506983	11.764	6
PMEPA1/Actin	**	0.00271064	1	0.653395	0.346605	0.0629956	5.50205	5
MYC/Actin		0.0958693	1	0.7941	0.2059	0.10053	2.04814	5
OTX2/Actin		0.386375	1	0.880049	0.119951	0.126448	0.948619	5

## Sheet: Fig 2C CM-1603
1603MED	MNC						MNC=AB						MCHD						MCHD+Ab						MC1603						MC1603+Ab
Psmad2/Actin 4h	1	1	1				1.13477	1.08206	1.95163				0.934153	1.79033	0.614741				0.966073	1.9388	1.0517				3.1091	2.53277	3.93487				1.37868	1.38609	1.34824
Table Analyzed	MC-1603 POOL MNC HD		Table Analyzed	MC-1603 POOL MNC HD		Table Analyzed	MC-1603 POOL MNC HD
Column B	MCHD		Column C	MC1603		Column D	MC1603+Ab
vs.	vs,		vs.	vs,		vs.	vs,
Column A	MNC		Column B	MCHD		Column C	MC1603
Mann Whitney test			Mann Whitney test			Mann Whitney test
P value	0.35		P value	0.05		P value	0.05
Exact or approximate P value?	Exact		Exact or approximate P value?	Exact		Exact or approximate P value?	Exact
P value summary	ns		P value summary	*		P value summary	*
Significantly different? (P < 0.05)	No		Significantly different? (P < 0.05)	No		Significantly different? (P < 0.05)	No
One- or two-tailed P value?	One-tailed		One- or two-tailed P value?	One-tailed		One- or two-tailed P value?	One-tailed
Sum of ranks in column A,B	12 , 9		Sum of ranks in column B,C	6 , 15		Sum of ranks in column C,D	15 , 6
Mann-Whitney U	3		Mann-Whitney U	0		Mann-Whitney U	0
Difference between medians			Difference between medians			Difference between medians
Median of column A	1,000, n=3		Median of column B	0,9342, n=3		Median of column C	3,109, n=3
Median of column B	0,9342, n=3		Median of column C	3,109, n=3		Median of column D	1,379, n=3
Difference: Actual	-0.06585		Difference: Actual	2.175		Difference: Actual	-1.73
Difference: Hodges-Lehmann	-0.06585		Difference: Hodges-Lehmann	2.145		Difference: Hodges-Lehmann	-1.73
Table Analyzed	MC-1603		Table Analyzed	MC-1603		Table Analyzed	MC-1603 POOL MNC HD
Column B	MNC+AB		Column D	MCHD+Ab		Column C	MC1603
vs.	vs,		vs.	vs,		vs.	vs,
Column A	MNC		Column C	MCHD		Column A	MNC
Mann Whitney test			Mann Whitney test			Mann Whitney test
P value	0.05		P value	0.2		P value	0.05
Exact or approximate P value?	Exact		Exact or approximate P value?	Exact		Exact or approximate P value?	Exact
P value summary	*		P value summary	ns		P value summary	*
Significantly different? (P < 0.05)	No		Significantly different? (P < 0.05)	No		Significantly different? (P < 0.05)	No
One- or two-tailed P value?	One-tailed		One- or two-tailed P value?	One-tailed		One- or two-tailed P value?	One-tailed
Sum of ranks in column A,B	6 , 15		Sum of ranks in column C,D	8 , 13		Sum of ranks in column A,C	6 , 15
Mann-Whitney U	0		Mann-Whitney U	2		Mann-Whitney U	0
Difference between medians			Difference between medians			Difference between medians
Median of column A	1,000, n=3		Median of column C	0,9342, n=3		Median of column A	1,000, n=3
Median of column B	1,135, n=3		Median of column D	1,052, n=3		Median of column C	3,109, n=3
Difference: Actual	0.1348		Difference: Actual	0.1175		Difference: Actual	2.109
Difference: Hodges-Lehmann	0.1348		Difference: Hodges-Lehmann	0.1485		Difference: Hodges-Lehmann	2.109

## Sheet: Fig2D
1603MED	qPCR RNA
n=3

## Sheet: Fig2E
1603MED	siCTRL								siINHBB
Psmad2/Actin 24h	1	1	1	1	1	1	1	1	0.613071	0.447954	0.687248	0.738502	0.407551	0.751392	0.730124	0.773608
PMEPA1/Actin		1	1	1	1	1	1	1		0.743643	0.579164	0.754336	0.698291	0.758204	0.725556	0.64508
MYC/Actin					1	1	1	1					0.686688	0.644008	0.842647	0.597062
OTX2/Actin					1	1	1	1					1.40034	0.91777	0.66962	0.944091
Multiple T-test	n=8
siINHBB	Significant?	P value	Mean1	Mean2	Difference	SE of difference	t ratio	df		siINHBB+ActB	Significant?	P value	Mean1	Mean2	Difference	SE of difference	t ratio	df
Psmad2/Actin 24h	***	5.50897e-06	0.643681	1	-0.356319	0.0503289	7.07981	14		Psmad2/Actin 24h	***	1.4683e-05	1.3821	1	0.382097	0.0489848	7.80031	10
PMEPA1/Actin	***	5.23226e-08	0.700611	1	-0.299389	0.0251262	11.9154	12		PMEPA1/Actin	**	0.00624415	1.42795	1	0.427953	0.120648	3.54711	9
MYC/Actin	**	0.00118098	0.692601	1	-0.307399	0.0532586	5.77181	6		MYC/Actin		0.916968	1.01745	1	0.0174466	0.16047	0.108722	6
OTX2/Actin		0.914512	0.982956	1	-0.0170445	0.152247	0.111953	6		OTX2/Actin		0.36956	1.20459	1	0.20459	0.210943	0.969886	6

## Sheet: Fig2F
Growth curve - MED1603
living cells	SiCTRL			SiINHBB
d0	300000	300000	300000	300000	300000	300000
d1	686400	520800	597600	398400	499200	369600
d3	1087900	1058000	956800	931500	931500	837200
Compare each cell mean with the other cell mean in that row.
Number of families	1
Number of comparisons per family	3
Alpha	0.05
Sidak's multiple comparisons test	Mean Diff,	95% CI of diff,	Significant?	Summary
SiCTRL - SiINHBB
D0	0	-127900 to 127900	No	ns
Row 2	179200	51300 to 307100	Yes	**
Row 3	134167	6267 to 262066	Yes	*
Test details	Mean 1	Mean 2	Mean Diff,	SE of diff,	N1	N2	t	DF
SiCTRL - SiINHBB
D0	300000	300000	0	46168	3	3	0	12
Row 2	601600	422400	179200	46168	3	3	3.881	12
Row 3	1034000	900067	134167	46168	3	3	2.906	12
Table Analyzed	manip1 22/10
Two-way RM ANOVA	Matching: Stacked
Alpha	0.05
Source of Variation	% of total variation	P value	P value summary	Significant?
Interaction	1.729	0.0367	*	Yes
Time	92.47	< 0,0001	****	Yes
Column Factor	3.256	0.03	*	Yes
Subjects (matching)	1.198	0.2259	ns	No
ANOVA table	SS	DF	MS	F (DFn, DFd)	P value
Interaction	26070000000	2	13040000000	F (2, 8) = 5,137	P = 0,0367
Time	1394000000000	2	697200000000	F (2, 8) = 274,8	P < 0,0001
Column Factor	49100000000	1	49100000000	F (1, 4) = 10,87	P = 0,0300
Subjects (matching)	18070000000	4	4517000000	F (4, 8) = 1,780	P = 0,2259
Residual	20300000000	8	2537000000
Number of missing values	0

## Sheet: Figure 3 ABCD
D458	CTRL						ActB
Psmad2/Actin 24h	1	1	1				2.03573	2.4523	2.17086
PMEPA1/Actin	1	1	1				1.22947	1.42006	1.7252
MYC/Actin	1	1	1				0.998474	1.20704	1.20366
OTX2/Actin	1	1	1				0.472976	1.08257	1.30806
Multiple T-test	n=3
ActB	Significant?	P value	Mean1	Mean2	Difference	SE of difference	t ratio	df
Psmad2/Actin 24h	***	0.000575283	1	2.21963	-1.21963	0.122701	9.93985	4
PMEPA1/Actin	*	0.0337263	1	1.45824	-0.458243	0.144371	3.17406	4
MYC/Actin		0.119118	1	1.13639	-0.136391	0.0689652	1.97767	4
OTX2/Actin		0.864227	1	0.954535	0.0454652	0.249423	0.182281	4
D458
n=3	PBS/BSA				ActivinB					Table Analyzed	D458 STIMULATION 22/12/17
0	11.215	11.215	11.215		11.215	11.215	11.215
3	11.567	11.8165	11.7767		11.4656	11.8732	11.6466			Column B	ActivinB
6	12.4693	12.5829	12.2991		12.5099	12.6204	12.3605			vs.	vs,
9	12.9223	13.3673	13.3182		13.626	13.2558	12.8906			Column A	PBS/BSA
12	13.8567	14.2225	14.1159		14.0237	14.0638	13.9952
15	14.7751	14.9485	14.4603		15.2379	14.8492	14.9559			Paired t test
18	15.677	15.7365	15.2815		16.1666	15.8109	15.6503			P value	< 0,0001
21	16.7439	16.6513	16.36		17.1908	16.8819	16.455			P value summary	****
24	17.4229	17.6112	17.3038		18.3676	18.0366	17.1524			Significantly different? (P < 0.05)	Yes
27	18.3927	18.5977	18.1748		19.3078	18.88	18.2986			One- or two-tailed P value?	Two-tailed
30	19.5544	19.3807	19.499		20.6268	20.4217	19.1591			t, df	t=7,189 df=39
33	20.8424	20.4647	20.6349		21.67	21.8467	20.4899			Number of pairs	40
36	21.8334	21.6742	21.8214		22.8687	23.1861	21.7583
39	22.8375	22.7196	23.1288		24.2251	24.3052	22.9009			How big is the difference?
42	23.9901	23.8801	24.0429		25.4451	26.099	23.9331			Mean of differences	3.146
45	25.0852	24.695	25.5188		26.8934	27.3191	25.1731			SD of differences	2.768
48	26.0787	25.8698	26.6582		28.0427	29.0035	26.2572			SEM of differences	0.4376
51	27.1155	26.6404	27.5729		29.3129	30.3689	27.5945			95% confidence interval	2,261 to 4,031
54	28.2488	27.8575	28.986		30.5249	32.0235	28.5777			R squared	0.5699
57	29.0215	28.7526	30.1116		31.6937	33.3312	29.7771
60	29.777	29.559	31.1247		33.1104	34.8312	30.8806			How effective was the pairing?
63	30.9272	30.5087	32.366		34.2079	36.1729	31.8736			Correlation coefficient (r)	0.9967
66	31.563	31.4473	32.9784		35.5484	37.3957	33.2285			P value (one tailed)	< 0,0001
69	32.328	32.3556	34.1199		36.1698	38.5823	34.069			P value summary	****
72	33.1846	32.5363	34.8684		37.3131	39.7323	35.0031			Was the pairing significantly effective?	Yes
75	33.7812	33.1966	35.5696		38.0867	40.5083	36.0884
78	34.0921	33.9415	36.1744		39.1567	41.7911	36.9347
81	34.4845	34.37	36.812		39.9102	42.9094	37.9781
84	34.7454	35.0402	37.4667		40.3125	43.5001	38.6207
87	35.1325	35.5603	37.758		40.9515	44.268	39.0932
90	35.5684	35.7179	38.4552		41.928	45.2888	40.0889
93	35.7149	36.2931	38.8993		42.2541	46.1753	40.8301
96	35.8208	36.7468	39.4837		42.9917	46.8873	41.5802
99	36.4502	37.2241	39.8765		43.6653	47.4956	42.2082
102	36.7644	37.2783	40.4029		44.1452	47.9858	42.9135
105	36.4516	37.6634	40.8968		44.8505	48.3176	43.3937
108	36.4807	37.9303	40.8004		45.5441	49.02	43.9938
111	36.9873	38.436	41.5628		45.4729	49.3981	44.5399
114	36.9632	39.0635	41.8002		46.3419	50.1215	44.8977
117	36.9215	39.1638	41.8529		46.6438	50.9105	45.4275
D458 cell cycle	n=3
		PBS/BSA				Activine B
G0-G1		44.9	38.3	44		33.4	28.4	29.5
S		45.7	49	46.3		52.5	55.6	55.7
G2+M		5.65	7.72	5.5		7.49	8.65	8.6
Table Analyzed	D458 G0/G1		Table Analyzed	D458 s phase		Table Analyzed	D458 G2 M
Column B	Activine B		Column B	Activine B		Column B	Activine B
vs.	vs,		vs.	vs,		vs.	vs,
Column A	PBS/BSA		Column A	PBS/BSA		Column A	PBS/BSA
Unpaired t test			Unpaired t test			Unpaired t test
P value	0.0095		P value	0.0065		P value	0.0732
P value summary	**		P value summary	**		P value summary	ns
Significantly different? (P < 0.05)	Yes		Significantly different? (P < 0.05)	Yes		Significantly different? (P < 0.05)	No
One- or two-tailed P value?	Two-tailed		One- or two-tailed P value?	Two-tailed		One- or two-tailed P value?	Two-tailed
t, df	t=4,668 df=4		t, df	t=5,203 df=4		t, df	t=2,415 df=4
How big is the difference?			How big is the difference?			How big is the difference?
Mean ± SEM of column A	42,40 ± 2,066, n=3		Mean ± SEM of column A	47,00 ± 1,015, n=3		Mean ± SEM of column A	6,290 ± 0,7163, n=3
Mean ± SEM of column B	30,43 ± 1,517, n=3		Mean ± SEM of column B	54,60 ± 1,050, n=3		Mean ± SEM of column B	8,247 ± 0,3786, n=3
Difference between means	-11,97 ± 2,563		Difference between means	7,600 ± 1,461		Difference between means	1,957 ± 0,8102
95% confidence interval	-19,08 to -4,849		95% confidence interval	3,545 to 11,66		95% confidence interval	-0,2928 to 4,206
R squared	0.8449		R squared	0.8713		R squared	0.5932
F test to compare variances			F test to compare variances			F test to compare variances
F,DFn, Dfd	1,856, 2, 2		F,DFn, Dfd	1,071, 2, 2		F,DFn, Dfd	3,579, 2, 2
P value	0.7004		P value	0.9656		P value	0.4367
P value summary	ns		P value summary	ns		P value summary	ns
Significantly different? (P < 0.05)	No		Significantly different? (P < 0.05)	No		Significantly different? (P < 0.05)	No
n=3		PBS/BSA			Activin B
cleaved caspase 3		7.57	6.73	6.23	5.18	4.94	5.4
Table Analyzed	D458
Column B	Activin B
vs.	vs,
Column A	PBS/BSA
Unpaired t test
P value	0.0155
P value summary	*
Significantly different? (P < 0.05)	Yes
One- or two-tailed P value?	Two-tailed
t, df	t=4,045 df=4
How big is the difference?
Mean ± SEM of column A	6,843 ± 0,3910, n=3
Mean ± SEM of column B	5,173 ± 0,1328, n=3
Difference between means	-1,670 ± 0,4129
95% confidence interval	-2,816 to -0,5236
R squared	0.8035
F test to compare variances
F,DFn, Dfd	8,662, 2, 2
P value	0.207
P value summary	ns
Significantly different? (P < 0.05)	No

## Sheet: Figure 3 EFGH
D283 (n=4)	pbs						ActB
Psmad2/Actin 24h	1	1	1	1			4.55125	4.4599	6.54153	4.29305
PMEPA1/Actin	1	1	1	1			2.32648	2.80956	3.76829	3.29839
MYC/Actin	1	1	1	1			1.4267	1.21795	1.55137	1.34346
OTX2/Actin	1	1	1	1			1.18138	1.81047	1.41765	1.18442
Multiple T-test	n=4
ActB	Significant?	P value	Mean1	Mean2	Difference	SE of difference	t ratio	df
Psmad2/Actin 24h	***	0.000294251	1	4.96144	-3.96144	0.529405	7.48281	6
PMEPA1/Actin	***	0.000582275	1	3.05068	-2.05068	0.310768	6.59875	6
MYC/Actin	**	0.001534	1	1.38487	-0.384871	0.0701481	5.48655	6
OTX2/Actin	*	0.0359888	1	1.39848	-0.398479	0.14806	2.69133	6
D283 (n=4)	CTRL				ActivinB					Table Analyzed	d283 STIMULATION 17/12/17
0	17.7606	17.7606	17.7606	17.7606	17.7606	17.7606	17.7606	17.7606
3	17.0572	17.5822	17.2631	16.792	18.0924	17.5497	17.095	17.8799		Table Analyzed	d283 STIMULATION 17/12/17
6	17.3925	17.8063	17.1503	16.5943	17.3192	17.4833	17.3172	17.7979
9	17.6915	17.613	17.2856	16.7907	18.2269	17.611	18.0482	18.1675		Column B	ActivinB
12	18.264	18.12	17.5515	17.0802	18.7062	18.0001	18.2464	18.3564		vs.	vs,
15	18.5219	18.4722	18.2471	17.9507	18.7452	18.6989	18.9702	19.3259		Column A	CTRL
18	18.792	18.8488	18.2386	18.0485	19.3074	19.3286	19.1416	19.4044
21	18.9481	18.7106	18.4638	18.4796	20.132	19.6063	19.9203	20.1608		Wilcoxon matched-pairs signed rank test
24	19.1479	19.52	18.8019	18.0604	20.5535	20.3627	20.6456	20.5323		P value	< 0,0001
27	19.4226	19.2727	18.2068	18.068	21.2185	20.11	20.4957	21.4315		Exact or approximate P value?	Exact
30	19.8497	19.2374	18.9711	18.5203	21.7853	21.0497	21.1358	21.7629		P value summary	****
33	20.0058	19.511	19.2116	18.6303	22.7788	21.794	21.9122	22.3777		Significantly different? (P < 0.05)	Yes
36	20.0239	19.6365	19.3104	19.0017	22.8284	22.332	23.4689	23.8866		One- or two-tailed P value?	Two-tailed
39	20.4999	19.7851	19.2284	19.2304	24.2822	23.42	23.9727	24.2927		Sum of positive, negative ranks	528,0 , 0,0
42	20.5378	20.2479	19.515	18.8427	25.2775	24.7105	25.5474	25.6468		Sum of signed ranks (W)	528
45	20.9028	20.191	19.4947	19.4987	25.6231	25.5353	26.6916	26.4889		Number of pairs	33
48	22.1673	20.9747	19.6904	19.7395	26.4363	26.4286	27.9035	27.0417
51	22.0126	21.4263	20.4629	20.2985	27.3501	27.4568	28.7832	28.5725		Median of differences
54	22.1229	21.6961	20.668	20.6643	28.266	28.8551	30.0281	29.3955		Median	6.31
57	23.0493	21.8005	20.2486	20.1884	28.9964	29.8809	30.5735	30.4217
60	23.4467	22.5246	21.1194	21.3997	31.0747	31.6127	32.7082	32.1768		How effective was the pairing?
63	23.5458	22.8216	20.6069	21.3435	31.8692	31.8439	33.9988	32.7773		rs (Spearman)	0.9943
66	24.1247	23.0152	21.1357	21.507	32.4052	32.3571	34.7511	33.0814		P value (one tailed)	< 0,0001
69	24.7458	23.0821	22.0466	21.4619	33.2894	33.5947	35.2485	33.8284		P value summary	****
72	24.7084	23.6703	21.9611	22.4112	33.8119	34.6998	36.2037	34.6643		Was the pairing significantly effective?	Yes
75	25.2197	23.6949	22.4872	22.5912	34.3075	34.983	36.3763	34.969			n=4
78	25.66	24.0301	22.3841	23.0022	35.1285	35.7491	36.9137	35.8188
81	26.6745	24.1142	22.7612	23.0474	35.1521	35.9735	37.1181	35.9033
84	26.6091	24.6027	23.0264	23.5042	35.6305	36.3441	37.4402	36.3947
87	27.1673	24.4734	23.04	23.2665	35.8813	35.9833	37.8623	36.1412
90	27.5583	25.4462	23.1906	23.6444	35.5385	36.4943	37.8901	37.1012
93	27.5625	25.1716	23.6314	24.0659	35.9298	36.6622	37.6287	36.4509
96	28.0096	25.1872	23.5876	23.9296	35.6857	35.7786	37.5208	36.3833
D283 cell cycle
n=3
		PBS/BSA				Activine B
G0-G1		39.3	36.8	38.1		32.6	31.7	33
S		32.1	30.4	30.5		37	39.1	36.4
G2+M		16.1	18.3	15.1		17.9	17.9	15.2
Table Analyzed	D283 G0/G1		Table Analyzed	D283 s phase		Table Analyzed	D283 G2 M
Column B	Activine B		Column B	Activine B		Column B	Activine B
vs.	vs,		vs.	vs,		vs.	vs,
Column A	PBS/BSA		Column A	PBS/BSA		Column A	PBS/BSA
Unpaired t test			Unpaired t test			Unpaired t test
P value	0.0023		P value	0.0027		P value	0.7211
P value summary	**		P value summary	**		P value summary	ns
Significantly different? (P < 0.05)	Yes		Significantly different? (P < 0.05)	Yes		Significantly different? (P < 0.05)	No
One- or two-tailed P value?	Two-tailed		One- or two-tailed P value?	Two-tailed		One- or two-tailed P value?	Two-tailed
t, df	t=6,888 df=4		t, df	t=6,588 df=4		t, df	t=0,3831 df=4
How big is the difference?			How big is the difference?			How big is the difference?
Mean ± SEM of column A	38,07 ± 0,7219, n=3		Mean ± SEM of column A	31,00 ± 0,5508, n=3		Mean ± SEM of column A	16,50 ± 0,9452, n=3
Mean ± SEM of column B	32,43 ± 0,3844, n=3		Mean ± SEM of column B	37,50 ± 0,8185, n=3		Mean ± SEM of column B	17,00 ± 0,9000, n=3
Difference between means	-5,633 ± 0,8179		Difference between means	6,500 ± 0,9866		Difference between means	0,5000 ± 1,305
95% confidence interval	-7,904 to -3,363		95% confidence interval	3,761 to 9,239		95% confidence interval	-3,124 to 4,124
R squared	0.9222		R squared	0.9156		R squared	0.03539
F test to compare variances			F test to compare variances			F test to compare variances
F,DFn, Dfd	3,526, 2, 2		F,DFn, Dfd	2,209, 2, 2		F,DFn, Dfd	1,103, 2, 2
P value	0.4419		P value	0.6233		P value	0.9511
P value summary	ns		P value summary	ns		P value summary	ns
Significantly different? (P < 0.05)	No		Significantly different? (P < 0.05)	No		Significantly different? (P < 0.05)	No
D283 Apoptose	PBS/BSA				Activin B
cleaved caspase 3		6.9	8.3	7.6	8	9.3	8.5
n=3
Table Analyzed	283 12/12/2017
Column B	Activin B
vs.	vs,
Column A	PBS/BSA
Unpaired t test
P value	0.1453
P value summary	ns
Significantly different? (P < 0.05)	No
One- or two-tailed P value?	Two-tailed
t, df	t=1,806 df=4
How big is the difference?
Mean ± SEM of column A	7,600 ± 0,4041, n=3
Mean ± SEM of column B	8,600 ± 0,3786, n=3
Difference between means	1,000 ± 0,5538
95% confidence interval	-0,5375 to 2,538
R squared	0.4491
F test to compare variances
F,DFn, Dfd	1,140, 2, 2
P value	0.9348
P value summary	ns
Significantly different? (P < 0.05)	No

## Sheet: figure 4 ABCD
1603MED	DMSO						LY						SB
Psmad2/Actin 24h	1	1	1				0.23138	0.102896	0.0354517				0.198876	0.0435619	0.0450145
PMEPA1/Actin	1	1	1				0.679404	0.655712	0.335061				0.64379	0.781876	0.408831
MYC/Actin	1	1	1				0.740273	0.600343	0.428851				0.883608	0.569828	0.528613
OTX2/Actin	1	1	1				1.18006	0.996864	0.971351				1.41136	1.05284	0.993892
Multiple T-test	n=3
LY	Significant?	P value	Mean1	Mean2	Difference	SE of difference	t ratio	df		SB	Significant?	P value	Mean1	Mean2	Difference	SE of difference	t ratio	df
Psmad2/Actin 24h	***	9.11709e-06	1	0.123243	0.876757	0.0480804	18.2352	5		Psmad2/Actin 24h	***	4.56647e-06	1	0.0958173	0.904183	0.0431138	20.972	5
PMEPA1/Actin	**	0.00500923	1	0.556726	0.443274	0.0929052	4.77126	5		PMEPA1/Actin	**	0.0079822	1	0.611499	0.388501	0.0911059	4.26428	5
MYC/Actin	**	0.00283955	1	0.589822	0.410178	0.0753442	5.44405	5		MYC/Actin	*	0.0152516	1	0.660683	0.339317	0.0937859	3.618	5
OTX2/Actin		0.409986	1	1.04943	-0.0494268	0.0549962	0.89873	5		OTX2/Actin		0.220658	1	1.1527	-0.152696	0.109139	1.3991	5
1603MED	Days	DMSO			LY364947			SB431542
n=3	0	600000	600000	600000	600000	600000	600000	600000	600000	600000
	3	840000	945000	1027500	748500	445500	486000	445500	505500	540000
	5	1023000	708000	1099500	448500	385500	360000	265500	417000	423000
Compare column means (main column effect)
Number of families	1
Number of comparisons per family	2
Alpha	0.05
Dunnett's multiple comparisons test	Mean Diff,	95% CI of diff,	Significant?	Summary	Adjusted P Value
DMSO vs. LY364947	307667	153374 to 461960	Yes	**	0.0023
DMSO vs. SB431542	338500	184207 to 492793	Yes	**	0.0014
Test details	Mean 1	Mean 2	Mean Diff,	SE of diff,	N1	N2	q	DF
DMSO vs. LY364947	827000	519333	307667	53891	9	9	5.709	6
DMSO vs. SB431542	827000	488500	338500	53891	9	9	6.281	6
MED1603 cell cycle
n=3
		DMSO				LY364947				SB431542
G0-G1		62.8189	63.6993	70.6891		94.2801	80.4178	78.65		91.9081	81.0558	76.2121
S		30.9559	27.4781	15.528		3.94737	7.72716	6.33363		6.11611	9.41369	8.85824
G2+M		6.2252	8.82253	13.7829		1.77251	11.855	15.0164		1.9758	9.53048	14.9296
Table Analyzed	1603 G0-G1		Table Analyzed	1603 S phase		Table Analyzed	1603 G2M
Column B	LY364947		Column B	LY364947		Column B	LY364947
vs.	vs,		vs.	vs,		vs.	vs,
Column A	DMSO		Column A	DMSO		Column A	DMSO
Unpaired t test			Unpaired t test			Unpaired t test
P value	0.0277		P value	0.0178		P value	0.9898
P value summary	*		P value summary	*		P value summary	ns
Significantly different? (P < 0.05)	Yes		Significantly different? (P < 0.05)	Yes		Significantly different? (P < 0.05)	No
One- or two-tailed P value?	Two-tailed		One- or two-tailed P value?	Two-tailed		One- or two-tailed P value?	Two-tailed
t, df	t=3,382 df=4		t, df	t=3,885 df=4		t, df	t=0,01363 df=4
How big is the difference?			How big is the difference?			How big is the difference?
Mean ± SEM of column A	65,74 ± 2,490, n=3		Mean ± SEM of column A	24,65 ± 4,672, n=3		Mean ± SEM of column A	9,610 ± 2,217, n=3
Mean ± SEM of column B	84,45 ± 4,942, n=3		Mean ± SEM of column B	6,003 ± 1,104, n=3		Mean ± SEM of column B	9,548 ± 3,993, n=3
Difference between means	18,71 ± 5,534		Difference between means	-18,65 ± 4,801		Difference between means	-0,06225 ± 4,568
95% confidence interval	3,350 to 34,08		95% confidence interval	-31,98 to -5,322		95% confidence interval	-12,74 to 12,62
R squared	0.7409		R squared	0.7905		R squared	4.643e-05
F test to compare variances			F test to compare variances			F test to compare variances
F,DFn, Dfd	3,940, 2, 2		F,DFn, Dfd	17,92, 2, 2		F,DFn, Dfd	3,245, 2, 2
P value	0.4049		P value	0.1057		P value	0.4712
P value summary	ns		P value summary	ns		P value summary	ns
MED1603 apoptosis	DMSO				LY364947					SB431542
cleaved caspase 3	12.6	19.3	20.8	19.5		20.2	30.1	30.1	25.8	22	27	24.5	23.6
Table Analyzed	1603			Table Analyzed	1603
Column B	LY364947			Column C	SB431542
vs.	vs,			vs.	vs,
Column A	DMSO			Column A	DMSO
Unpaired t test				Unpaired t test
P value	0.0293			P value	0.0262
P value summary	*			P value summary	*
Significantly different? (P < 0.05)	Yes			Significantly different? (P < 0.05)	Yes
One- or two-tailed P value?	Two-tailed			One- or two-tailed P value?	Two-tailed
t, df	t=2,846 df=6			t, df	t=2,933 df=6
How big is the difference?				How big is the difference?
Mean ± SEM of column A	18,05 ± 1,847, n=4			Mean ± SEM of column A	18,05 ± 1,847, n=4
Mean ± SEM of column B	26,55 ± 2,347, n=4			Mean ± SEM of column C	24,28 ± 1,045, n=4
Difference between means	8,500 ± 2,986			Difference between means	6,225 ± 2,122
95% confidence interval	1,193 to 15,81			95% confidence interval	1,033 to 11,42
R squared	0.5745			R squared	0.5892
F test to compare variances				F test to compare variances
F,DFn, Dfd	1,615, 3, 3			F,DFn, Dfd	3,123, 3, 3
P value	0.7034			P value	0.3747
P value summary	ns			P value summary	ns
Significantly different? (P < 0.05)	No			Significantly different? (P < 0.05)	No

[truncated: 21 more sheets: figure 4 EFGH, Fig 5DE-S3B, Fig 5GHIJ, Fig6A, Fig6C, Fig6D, Fig 7 AB, Fig EV1A Actine norma, Fig EV1A TotSmad2 norma, Fig EV2, Fig EV3A, Fig EV3 BCDE, Fig EV4 ABC, Fig EV4 E , Fig S1, FigS2, FigS3C, Fig S3D, Fig S4B, FigS4C …]
